# Supplementary material for: Exposure Media and Nanoparticle Size Influence on the Fate, Bioaccumulation, and Toxicity of Silver Nanoparticles to Higher Plant Salvinia minima
Source: Molecules. 2021 Apr 16;26(8):2305. doi: 10.3390/molecules26082305 (PMC8071571; doi:10.3390/molecules26082305)
Supplement: Supplementary file 1 [file molecules-26-02305-s001.zip]

Archive with 1 entries (1 files):
- molecules-1167410-supplementary.pdf
